# Supplementary material for: Effects of Latanoprost and Bimatoprost on the Expression of Molecules Relevant to Ocular Inflow and Outflow Pathways
Source: PLoS One. 2016 Mar 24;11(3):e0151644. doi: 10.1371/journal.pone.0151644 (PMC4807090; doi:10.1371/journal.pone.0151644)
Supplement: S1 Table — (XLS) [file pone.0151644.s010.xls]

## Sheet: Sheet1
condition	gene	expression1	expression2	expression3	MEANs	SD1	SD2	SD3	SD
Control	c-fos	1	1	1	1	0.156	0.103	0.112	0.123667
Control	TIMP-3	1	1	1	1	0.359	0.439	0.476	0.424667
Control	TIMP-4	1	1	1	1	0.112	0.141	0.139	0.130667
Control	MMP-9	1	1	1	1	0.237	0.195	0.168	0.2
Latan	c-fos	2.064	2.556	1.379	1.99967				0.482657
Latan	TIMP-3	0.627	1.22578	0.949	0.933927				0.244683
Latan	TIMP-4	0.295	0.229	0.36	0.294667				0.053481
Latan	MMP-9	4.366	3.516	2.659	3.51367				0.696882
Bima	c-fos	3.49	2.953	4.065	3.50267				0.45406
Bima	TIMP-3	1.062	1.372	0.75	1.06133				0.253931
Bima	TIMP-4	0.779	0.171	0.478	0.476				0.248219
Bima	MMP-9	3.432	3.031	2.631	3.03133				0.327007
condition	gene	expression1	expression2	expression3	MEANs	SD1	SD2	SD3	SD
Control	AQP1	1	1	1	1	0.098	0.153	0.139	0.13
Latan	AQP1	0.698	0.531	0.951	0.726667				0.211462
Bima	AQP1	0.636	0.512	0.442	0.53				0.0982446
Control	fibronectin	1	1	1	1	0.0934	0.105	0.1	0.0994667
Latan	fibronectin	2.331	2.711	1.931	2.32433				0.318469
Bima	fibronectin	0.333	0.598	0.469	0.466667				0.108198
Control	IкBα	1	1	1	1	0.127	0.103	0.149	0.126333
Control	NF-кB p65	1	1	1	1	0.136	0.109	0.073	0.106
Latan	IкBα	N/A	N/A	N/A					0
Latan	NF-кB p65	7.062	5.263	8.764	7.02967				1.42946
Bima	IкBα	0.0224	0.0079	0.0158	0.0153667				0.00592753
Bima	NF-кB p65	2.502	3.248	1.865	2.53833				0.565192
