# Supplementary material for: Effects of Latanoprost and Bimatoprost on the Expression of Molecules Relevant to Ocular Inflow and Outflow Pathways
Source: PLoS One. 2016 Mar 24;11(3):e0151644. doi: 10.1371/journal.pone.0151644 (PMC4807090; doi:10.1371/journal.pone.0151644)
Supplement: S2 Table — (XLS) [file pone.0151644.s011.xls]

## Sheet: Sheet1
day1
1899-12-31 10:20:00
1R NS	12	13	13	13	14	14	13.1667	0.752773
1L LATAN	11	11	12	12	13	13	12	0.894427
2R BIMA	11	11	11	11	12	12	11.3333	0.516398
2L NS	11	11	11	11	11	10	10.8333	0.408248
3R NS	12	12	13	13	14	14	13	0.894427
3L LATAN	12	12	12	13	13	13	12.5	0.547723
4R NS	13	13	13	12	12	12	12.5	0.547723
4L LATAN	12	12	12	13	13	13	12.5	0.547723
5R BIMA	14	14	14	14	14	14	14	0
5L NS	14	14	14	15	15	15	14.5	0.547723
6R BIMA	13	13	13	13	13	14	13.1667	0.408248
6L NS	12	12	13	13	13	13	12.6667	0.516398
1899-12-31 14:20:00
1R NS	10	9	11	11	11	11	10.5	0.83666
1L LATAN	8	8	8	8	9	9	8.33333	0.516398
2R BIMA	7	8	8	8	8	9	8	0.632456
2L NS	11	11	11	12	12	10	11.1667	0.752773
3R NS	12	12	12	13	13	13	12.5	0.547723
3L LATAN	10	10	10	10	10	11	10.1667	0.408248
4R NS	13	13	13	13	14	14	13.3333	0.516398
4L LATAN	12	12	12	12	11	11	11.6667	0.516398
5R BIMA	10	10	10	11	11	11	10.5	0.547723
5L NS	14	14	14	13	13	13	13.5	0.547723
6R BIMA	10	10	10	10	9	9	9.66667	0.516398
6L NS	13	13	13	13	13	12	12.8333	0.408248
1899-12-31 18:20:00
1R NS	12	11	11	11	11	11	11.1667	0.408248
1L LATAN	10	11	11	11	11	11	10.8333	0.408248
2R BIMA	8	8	8	8	8	7	7.83333	0.408248
2L NS	11	11	11	11	11	10	10.8333	0.408248
3R NS	13	13	13	11	11	11	12	1.09545
3L LATAN	11	11	12	12	12	12	11.6667	0.516398
4R NS	11	12	12	12	13	13	12.1667	0.752773
4L LATAN	12	12	12	12	11	11	11.6667	0.516398
5R BIMA	9	9	9	10	10	11	9.66667	0.816497
5L NS	11	11	11	10	10	9	10.3333	0.816497
6R BIMA	11	11	11	10	10	10	10.5	0.547723
6L NS	11	12	12	12	12	13	12	0.632456
day2
1899-12-31 10:20:00
1R NS	11	11	11	11	11	11	11	0
1L LATAN	11	11	11	12	12	12	11.5	0.547723
2R BIMA	10	10	11	11	11	11	10.6667	0.516398
2L NS	10	10	11	11	11	12	10.8333	0.752773
3R NS	9	9	9	9	9	10	9.16667	0.408248
3L LATAN	9	9	9	9	9	10	9.16667	0.408248
4R NS	12	12	13	13	13	14	12.8333	0.752773
4L LATAN	12	12	12	12	12	13	12.1667	0.408248
5R BIMA	10	10	10	10	10	10	10	0
5L NS	10	10	10	10	12	12	10.6667	1.0328
6R BIMA	11	12	12	12	13	13	12.1667	0.752773
6L NS	12	13	13	13	13	14	13	0.632456
1899-12-31 14:20:00
1R NS	15	15	15	15	15	15	15	0
1L LATAN	12	12	12	13	13	13	12.5	0.547723
2R BIMA	9	9	9	9	9	9	9	0
2L NS	11	11	12	12	12	12	11.6667	0.516398
3R NS	12	12	12	12	12	12	12	0
3L LATAN	10	10	10	10	10	10	10	0
4R NS	15	14	14	14	14	13	14	0.632456
4L LATAN	13	13	13	13	13	13	13	0
5R BIMA	10	10	10	10	11	11	10.3333	0.516398
5L NS	12	12	12	12	10	13	11.8333	0.983192
6R BIMA	10	11	11	11	11	12	11	0.632456
6L NS	14	14	14	14	14	13	13.8333	0.408248
1899-12-31 18:20:00
1R NS	12	12	12	12	11	13	12	0.632456
1L LATAN	11	11	11	10	10	10	10.5	0.547723
2R BIMA	10	10	9	9	8	8	9	0.894427
2L NS	11	11	11	11	10	10	10.6667	0.516398
3R NS	13	12	12	12	12	11	12	0.632456
3L LATAN	13	13	12	12	12	12	12.3333	0.516398
4R NS	13	13	13	14	14	14	13.5	0.547723
4L LATAN	13	13	13	14	14	14	13.5	0.547723
5R BIMA	11	11	11	12	12	12	11.5	0.547723
5L NS	13	13	14	14	14	14	13.6667	0.516398
6R BIMA	10	10	10	10	10	10	10	0
6L NS	12	12	12	13	13	13	12.5	0.547723
day3
1899-12-31 10:20:00
1R NS	13	13	13	13	12	12	12.6667	0.516398
1L LATAN	12	12	12	12	11	11	11.6667	0.516398
2R BIMA	10	10	10	10	9	9	9.66667	0.516398
2L NS	12	12	12	12	12	11	11.8333	0.408248
3R NS	12	12	11	11	10	10	11	0.894427
3L LATAN	10	12	12	12	12	12	11.6667	0.816497
4R NS	11	12	12	12	12	13	12	0.632456
4L LATAN	13	13	13	13	13	14	13.1667	0.408248
5R BIMA	12	12	12	12	12	11	11.8333	0.408248
5L NS	12	12	13	13	13	14	12.8333	0.752773
6R BIMA	9	9	9	9	8	10	9	0.632456
6L NS	12	12	12	12	12	13	12.1667	0.408248
1899-12-31 14:20:00
1R NS	10	10	10	11	11	11	10.5	0.547723
1L LATAN	10	10	10	11	11	11	10.5	0.547723
2R BIMA	8	8	8	8	9	9	8.33333	0.516398
2L NS	9	9	10	10	11	11	10	0.894427
3R NS	11	11	11	11	12	12	11.3333	0.516398
3L LATAN	9	10	10	10	10	11	10	0.632456
4R NS	14	14	14	14	14	14	14	0
4L LATAN	12	12	11	11	11	11	11.3333	0.516398
5R BIMA	13	13	12	12	12	11	12.1667	0.752773
5L NS	12	12	13	13	14	14	13	0.894427
6R BIMA	12	12	12	12	12	11	11.8333	0.408248
6L NS	12	12	12	13	13	13	12.5	0.547723
1899-12-31 18:20:00
1R NS	14	14	14	13	13	13	13.5	0.547723
1L LATAN	14	14	14	13	13	13	13.5	0.547723
2R BIMA	8	8	8	9	9	9	8.5	0.547723
2L NS	10	10	11	11	11	11	10.6667	0.516398
3R NS	12	13	13	13	13	14	13	0.632456
3L LATAN	12	12	13	13	14	14	13	0.894427
4R NS	14	14	14	14	15	15	14.3333	0.516398
4L LATAN	13	13	14	14	14	15	13.8333	0.752773
5R BIMA	13	13	13	12	12	12	12.5	0.547723
5L NS	13	13	13	14	14	14	13.5	0.547723
6R BIMA	11	11	11	11	10	10	10.6667	0.516398
6L NS	13	13	13	14	14	14	13.5	0.547723
day4
1899-12-31 10:20:00
1R NS	13	13	13	13	12	12	12.6667	0.516398
1L LATAN	12	12	12	12	12	11	11.8333	0.408248
2R BIMA	9	10	10	10	11	11	10.1667	0.752773
2L NS	11	11	11	10	10	10	10.5	0.547723
3R NS	12	12	12	12	12	11	11.8333	0.408248
3L LATAN	10	10	11	11	11	11	10.6667	0.516398
4R NS	12	12	12	13	13	13	12.5	0.547723
4L LATAN	11	11	11	12	12	12	11.5	0.547723
5R BIMA	11	11	11	11	11	11	11	0
5L NS	11	11	11	10	10	10	10.5	0.547723
6R BIMA	11	11	11	11	12	12	11.3333	0.516398
6L NS	11	11	11	12	12	12	11.5	0.547723
1899-12-31 14:20:00
1R NS	12	13	13	13	13	13	12.8333	0.408248
1L LATAN	11	11	11	11	11	11	11	0
2R BIMA	7	7	7	7	7	7	7	0
2L NS	7	7	7	8	8	8	7.5	0.547723
3R NS	9	9	8	8	7	7	8	0.894427
3L LATAN	8	8	7	7	7	6	7.16667	0.752773
4R NS	11	12	12	12	13	13	12.1667	0.752773
4L LATAN	10	10	9	9	9	8	9.16667	0.752773
5R BIMA	11	11	11	11	12	10	11	0.632456
5L NS	11	11	10	10	10	10	10.3333	0.516398
6R BIMA	10	10	9	9	9	8	9.16667	0.752773
6L NS	10	10	10	9	9	9	9.5	0.547723
1899-12-31 18:20:00
1R NS	14	14	14	14	14	13	13.8333	0.408248
1L LATAN	13	13	13	13	13	13	13	0
2R BIMA	12	12	12	12	11	11	11.6667	0.516398
2L NS	10	10	10	10	11	11	10.3333	0.516398
3R NS	12	12	12	12	11	11	11.6667	0.516398
3L LATAN	10	10	10	10	11	11	10.3333	0.516398
4R NS	12	12	13	13	13	13	12.6667	0.516398
4L LATAN	10	10	12	11	11	12	11	0.894427
5R BIMA	12	12	12	12	13	13	12.3333	0.516398
5L NS	13	13	13	13	14	14	13.3333	0.516398
6R BIMA	10	10	10	10	10	10	10	0
6L NS	12	12	12	13	13	13	12.5	0.547723
day5
1899-12-31 10:20:00
1R NS	13	13	13	13	13	14	13.1667	0.408248
1L LATAN	13	13	13	13	12	11	12.5	0.83666
2R BIMA	9	8	8	8	8	7	8	0.632456
2L NS	9	9	9	9	9	10	9.16667	0.408248
3R NS	10	10	10	11	11	11	10.5	0.547723
3L LATAN	10	10	10	11	11	11	10.5	0.547723
4R NS	12	11	12	11	11	12	11.5	0.547723
4L LATAN	10	11	10	10	11	11	10.5	0.547723
5R BIMA	9	9	9	10	9	8	9	0.632456
5L NS	9	9	9	9	9	9	9	0
6R BIMA	7	8	9	7	7	7	7.5	0.83666
6L NS	9	9	9	10	9	8	9	0.632456
1899-12-31 14:20:00
1R NS	11	11	11	11	11	11	11	0
1L LATAN	10	10	10	10	10	11	10.1667	0.408248
2R BIMA	9	9	9	9	9	10	9.16667	0.408248
2L NS	7	7	7	8	6	6	6.83333	0.752773
3R NS	10	10	10	10	10	9	9.83333	0.408248
3L LATAN	10	10	10	10	11	9	10	0.632456
4R NS	10	11	11	11	11	10	10.6667	0.516398
4L LATAN	11	10	10	11	10	10	10.3333	0.516398
5R BIMA	12	12	12	12	12	12	12	0
5L NS	11	11	11	11	11	12	11.1667	0.408248
6R BIMA	10	10	10	10	10	10	10	0
6L NS	9	9	9	9	9	9	9	0
1899-12-31 18:20:00
1R NS	11	11	11	11	11	11	11	0
1L LATAN	10	10	9	10	11	10	10	0.632456
2R BIMA	10	9	9	9	9	8	9	0.632456
2L NS	12	12	12	12	12	11	11.8333	0.408248
3R NS	10	10	10	10	10	11	10.1667	0.408248
3L LATAN	10	10	10	11	11	11	10.5	0.547723
4R NS	11	11	10	11	10	10	10.5	0.547723
4L LATAN	11	11	11	11	11	11	11	0
5R BIMA	12	12	12	12	11	11	11.6667	0.516398
5L NS	13	13	13	13	14	14	13.3333	0.516398
6R BIMA	11	11	10	10	10	10	10.3333	0.516398
6L NS	11	11	12	12	11	11	11.3333	0.516398
	0h	4h	8h	24h	28h	32h	48h	52h	56h	72h	76h	80h	96h	100h	104h
NS	day1 10:20	day1 14:20	day1 18:20	day2 10:20	day2 14:20	day2 18:20	day3 10:20	day3 14:20	day3 18:20	day4 10:20	day4 14:20	day4 18:20	day5 10:20	day5 14:20	day5 18:20
1R	13.1667	10.5	11.1667	11	15	12	12.6667	10.5	13.5	12.6667	12.8333	13.8333	13.1667	11	11
3R	13	12.5	12	9.16667	12	12	11	11.3333	13	11.8333	8	11.6667	10.5	9.83333	10.1667
4R	12.5	13.3333	12.1667	12.8333	14	13.5	12	14	14.3333	12.5	12.1667	12.6667	11.5	10.6667	10.5
MEANS	12.8889	12.1111	11.7778	11	13.6667	12.5	11.8889	11.9444	13.6111	12.3333	11	12.7222	11.7222	10.5	10.5556
sd	0.346944	1.45615	0.535758	1.83333	1.52753	0.866025	0.83887	1.82828	0.673575	0.440959	2.61937	1.0844	1.34715	0.600926	0.419435
LATAN
1L	12	8.33333	10.8333	11.5	12.5	10.5	11.6667	10.5	13.5	11.8333	11	13	12.5	10.1667	10
3L	12.5	10.1667	11.6667	9.16667	10	12.3333	11.6667	10	13	7.16667	7.16667	10.3333	10.5	10	10.5
4L	12.5	11.6667	11.6667	12.1667	13	13.5	13.1667	11.3333	13.8333	9.16667	9.16667	11	10.5	10.3333	11
MEANS	12.3333	10.0556	11.3889	10.9444	11.8333	12.1111	12.1667	10.6111	13.4444	9.38889	9.11111	11.4444	11.1667	10.1667	10.5
sd	0.288675	1.66944	0.481125	1.57527	1.60728	1.5123	0.866025	0.673575	0.419435	2.34126	1.91727	1.38778	1.1547	0.166667	0.5
	-0.288675	-1.66944	-0.481125	-1.57527	-1.60728	-1.5123	-0.866025	-0.673575	-0.419435	-2.34126	-1.91727	-1.38778	-1.1547	-0.166667	-0.5
	0h	4h	8h	24h	28h	32h	48h	52h	56h	72h	76h	80h	96h	100h	104h
NS	day1 10:20	day1 14:20	day1 18:20	day2 10:20	day2 14:20	day2 18:20	day3 10:20	day3 14:20	day3 18:20	day4 10:20	day4 14:20	day4 18:20	day5 10:20	day5 14:20	day5 18:20
2L	10.8333	11.1667	10.8333	10.8333	11.6667	10.6667	11.8333	10	10.6667	10.5	7.5	10.3333	9.16667	6.83333	11.8333
5L	14.5	13.5	10.3333	10.6667	11.8333	13.6667	12.8333	13	13.5	10.5	10.3333	13.3333	9	11.1667	13.3333
6L	12.6667	12.8333	12	13	13.8333	12.5	12.1667	12.5	13.5	11.5	9.5	12.5	9	9	11.3333
means	12.6667	12.5	11.0556	11.5	12.4444	12.2778	12.2778	11.8333	12.5556	10.8333	9.11111	12.0556	9.05556	9	12.1667
sd	1.83333	1.20185	0.855267	1.30171	1.2057	1.5123	0.509175	1.60728	1.63583	0.57735	1.45615	1.5486	0.096225	2.16667	1.04083
BIMA
2R	11.3333	8	7.83333	10.6667	9	9	9.66667	8.33333	8.5	10.1667	7	11.6667	8	9.16667	9
5R	14	10.5	9.66667	10	10.3333	11.5	11.8333	12.1667	12.5	11	11	12.3333	9	12	11.6667
6R	13.1667	9.66667	10.5	12.1667	11	10	9	11.8333	10.6667	11.3333	9.16667	10	7.5	10	10.3333
means	12.8333	9.38889	9.33333	10.9444	10.1111	10.1667	10.1667	10.7778	10.5556	10.8333	9.05556	11.3333	8.16667	10.3889	10.3333
sd	1.36423	1.27294	1.36423	1.10972	1.01835	1.25831	1.48137	2.1235	2.00231	0.600925	2.00231	1.20185	0.763763	1.45615	1.33333
